# Supplementary material for: Physical Activity and the Development of Self-Regulation in Early Childhood: A Systematic Review and Meta-Analysis
Source: J Intell. 2026 Jun 25;14(7):121. doi: 10.3390/jintelligence14070121 (PMC13413007; doi:10.3390/jintelligence14070121)
Supplement: Supplementary file 1 [file jintelligence-14-00121-s001.zip]

Archive with 1 entries (1 files):
- jintelligence-4340753-supplementary.pdf
